# Supplementary material for: Association between numbing-spicy related dietary behavior and hyperuricemia in a Southwestern Chinese population
Source: Front Nutr. 2026 Jul 20;13:1795146. doi: 10.3389/fnut.2026.1795146 (PMC13429419; doi:10.3389/fnut.2026.1795146)
Supplement: Supplementary file 1 [file Table_1.xlsx]

## Sheet: Supplementary table 1
	Supplementary Table 1 .The loading factor of each dietary pattern
	Food Categories	Factor 1	Factor 2	Factor 3	Factor 4	Factor 5	Factor 6
	Poultry and products	0.692	0.095	-0.127	-0.058	-0.014	-0.025
	Aquatic and seafood	0.638	0.145	0.03	-0.059	0.083	0.097
	Wheat-based foods	0.439	0.02	0.356	0.113	0.093	-0.048
	Fresh fruits	0.19	0.684	-0.045	0.014	-0.087	0.053
	Eggs and products	0.09	0.631	-0.046	0.059	-0.005	-0.114
	Rice	0.027	-0.066	0.664	0.019	0.195	-0.056
	Legume products	0.117	0.032	-0.607	0.141	0.423	-0.025
	Red meat and products	-0.009	0.06	0.023	0.735	0.071	-0.006
	Fresh vegetables	-0.045	-0.004	-0.04	0.734	-0.057	0.036
	Pickled vegetables	0.217	-0.228	0.008	0.031	0.717	-0.091
	Potatoes and tubers	-0.241	0.411	0.281	-0.099	0.58	0.174
	Whole grains	-0.008	0.084	-0.213	-0.034	0.069	0.809
	Dairy and products	-0.092	0.288	-0.265	-0.114	0.156	-0.566

## Sheet: Supplementary table 2
	Supplementary table 2. Multicollinearity diagnostics for variables included in the multivariate logistic analysis
	Variables	Tolerance	VIF
	Numbing and/or spicy intake	0.887	1.127
	Age	0.776	1.289
	Gender	0.68	1.471
	Educational level	0.978	1.022
	Average yearly income	0.887	1.127
	Smoking status	0.721	1.388
	Drinking status	0.836	1.197
	Physical activity level	0.874	1.144
	Hypertension	0.831	1.204
	Dyslipidemia	0.874	1.144
	Overweight/obesity	0.723	1.383
	Central obesity	0.83	1.205
	Poultry-aquatic dietary patter	0.970874	1.03
	Fruit-egg dietary pattern	0.985222	1.015
	Rice-soy product dietary pattern	0.984252	1.016
	Red meat-vegetable dietary pattern	0.996016	1.004
	Pickled vegetable-Potato dietary pattern	0.977517	1.023
	Whole grain dietary pattern	0.990099	1.01
	VIF.Variance inflation factor

## Sheet: Supplementary table 3
	Supplementary table 3. The association between numbing or/and spicy intake and hyperuricemia by logistic regression analysis for model 1[OR(95%CI)] .
	Variables	β	S.E.	Wald χ²	OR	95%CI	P
	Numbing and/or spicy intake
	Both never				1.000 (reference)
	Spicy only	0.997	0.457	4.753	2.71	1.106-6.640	0.029
	Numbing only	0.859	0.472	3.307	2.361	0.935-5.957	0.069
	Both numbing and spicy intake	1.532	0.422	13.16	4.626	2.022-10.583	＜0.001
	Constant	-3.219	0.416	59.776	0.04		＜0.001
	Model 1：unadjusted

## Sheet: Supplementary table 4
	Supplementary table 4. The association between numbing or/and spicy intake and hyperuricemia by logistic regression analysis for model 2[OR(95%CI)] .
	Variables	β	S.E.	Wald χ²	OR	95%CI	P
	Numbing and/or spicy intake
	Both never				1.000 (reference)
	Spicy only	1.15	0.386	8.884	3.157	1.482– 6.722	0.003
	Numbing only	0.774	0.412	3.536	2.168	0.968– 4.858	0.06
	Both numbing and spicy intake	0.889	0.36	6.093	2.432	1.201– 4.926	0.014
	Gender
	Males				1.000 (reference)
	Females	-2.252	0.184	150.306	0.105	0.073– 0.151	＜0.001
	Constant	-2.042	0.353	33.509	0.13		＜0.001
	Model 2：Adjusted for gender, educational level, average yearly income;

## Sheet: Supplementary table 5
	Supplementary table 5. The association between numbing or/and spicy intake and hyperuricemia by logistic regression analysis for model 3[OR(95%CI)] .
	Variables	β	S.E.	Wald χ²	OR	95%CI	P
	Numbing and/or spicy intake
	Both never				1.000 (reference)
	Spicy only	1.112	0.386	8.288	3.04	1.426-6.482	0.004
	Numbing only	0.729	0.413	3.121	2.073	0.923-4.653	0.077
	Both numbing and spicy intake	0.802	0.362	4.915	2.23	1.097-4.531	0.027
	Gender
	Males				1.000 (reference)
	Females	-2.223	0.184	145.86	0.108	0.076-0.155	＜0.001
	Average yearly income, yuan
	＜20,000
	20,000-59,999	0.229	0.179	1.641	1.257	0.886-1.783	0.2
	60,000-99,999	0.277	0.204	1.835	1.319	0.884-1.968	0.176
	≥100,000	0.498	0.198	6.303	1.645	1.115-2.427	0.012
	Constant	-2.22	0.367	36.541	0.109		＜0.001
	Model 3：Adjusted for smoking status, drinking status, physical activity level on Model 2

## Sheet: Supplementary table 6
	Supplementary table 6. The association between numbing or/and spicy intake and hyperuricemia by logistic regression analysis for model 4[OR(95%CI)] .
	Variables	β	S.E.	Wald χ²	OR	95%CI	P
	Numbing and/or spicy intake
	Both never				1.000 (reference)
	Spicy only	1.21	0.374	10.441	3.354	1.610–6.987	0.001
	Numbing only	0.66	0.399	2.731	1.934	0.885–4.229	0.098
	Both numbing and spicy intake	0.966	0.351	7.566	2.628	1.320–5.230	0.006
	Gender
	Males				1.000 (reference)
	Females	-2.046	0.186	120.473	0.129	0.090–0.186	＜0.001
	Dyslipidemia
	No				1.000 (reference)
	Yes	0.997	0.137	53.065	2.71	2.072–3.543	＜0.001
	Overweight/obesity
	No
	Yes	0.452	0.162	7.773	1.572	1.144–2.16	0.005
	Central obesity
	No				1.000 (reference)
	Yes	0.445	0.151	8.662	1.56	1.160–2.098	0.003
	Constant	-2.049	0.141	211.564	0.129		＜0.001
	Model 4: Adjusted for hypertension, dyslipidemia,overweight/obesity, central obesity based on Model 3

## Sheet: Supplementary table 7
	Supplementary table 7. The association between numbing or/and spicy intake and hyperuricemia by logistic regression analysis for model 5[OR(95%CI)] .
	Variables	β	S.E.	Wald χ²	OR	95%CI	P
	Numbing and/or spicy intake
	Both never				1.000 (reference)
	Spicy only	0.423	0.211	4.019	1.526	1.009–2.308	0.045
	Numbing only	0.591	0.432	1.87	1.806	0.774–4.214	0.171
	Both numbing and spicy intake	0.989	0.14	50.124	2.689	2.045–3.536	＜0.001
	Gender
	Males				1.000 (reference)
	Females	-2.046	0.186	120.473	0.129	0.090–0.186	＜0.001
	Dyslipidemia
	No				1.000 (reference)
	Yes	0.997	0.137	53.065	2.71	2.072–3.543	＜0.001
	Overweight/obesity
	No
	Yes	0.452	0.162	7.773	1.572	1.144–2.16	0.005
	Central obesity
	No				1.000 (reference)
	Yes	0.445	0.151	8.662	1.56	1.160–2.098	0.003
	Constant	-2.049	0.141	211.564	0.129		＜0.001
	Model 5: Model 4 plus poultry-aquatic dietary pattern

## Sheet: Supplementary table 8
	Supplementary table 8. The association between numbing or/and spicy intake and hyperuricemia by logistic regression analysis for model 6[OR(95%CI)] .
	Variables	β	S.E.	Wald χ²	OR	95%CI	P
	Numbing and/or spicy intake
	Both never				1.000 (reference)
	Spicy only	0.792	0.414	3.657	2.209	0.980–4.976	0.28
	Numbing only	0.636	0.434	2.147	1.889	0.807–4.422	0.056
	Both numbing and spicy intake	0.449	0.212	4.481	1.566	1.034–2.373	0.143
	Gender
	Males				1.000 (reference)
	Females	-2.046	0.186	120.473	0.129	0.09–0.186	0.034
	Dyslipidemia
	No				1.000 (reference)
	Yes	0.997	0.137	53.065	2.71	2.072–3.543	＜0.001
	Overweight/obesity
	No
	Yes	0.452	0.162	7.773	1.572	1.144–2.16	＜0.001
	Central obesity
	No				1.000 (reference)
	Yes	0.445	0.151	8.662	1.56	1.16–2.098	0.005
	Constant	-2.049	0.141	211.564	0.129		0.003
	Model 6: Model 4 plus fruit-egg dietary pattern

## Sheet: Supplementary table 9
	Supplementary table 9. The association between numbing or/and spicy intake and hyperuricemia by logistic regression analysis for model 7[OR(95%CI)] .
	Variables	β	S.E.	Wald χ²	OR	95%CI	P
	Numbing and/or spicy intake
	Both never				1.000 (reference)
	Spicy only	0.721	0.411	3.07	2.056	0.918–4.606	0.08
	Numbing only	0.576	0.431	1.786	1.779	0.764–4.138	0.181
	Both numbing and spicy intake	0.527	0.383	1.892	1.694	0.799–3.592	0.169
	Gender
	Males				1.000 (reference)
	Females	-2.046	0.186	120.473	0.129	0.090–0.186	＜0.001
	Dyslipidemia
	No				1.000 (reference)
	Yes	0.997	0.137	53.065	2.71	2.072–3.543	＜0.001
	Overweight/obesity
	No
	Yes	0.452	0.162	7.773	1.572	1.144–2.16	0.005
	Central obesity
	No				1.000 (reference)
	Yes	0.445	0.151	8.662	1.56	1.160–2.098	0.003
	Constant	-2.049	0.141	211.564	0.129		＜0.001
	Model 7: Model 4 plus rice-soy product dietary pattern

## Sheet: Supplementary table 10
	Supplementary table 10. The association between numbing or/and spicy intake and hyperuricemia by logistic regression analysis for model 8[OR(95%CI)] .
	Variables	β	S.E.	Wald χ²	OR	95%CI	P
	Numbing and/or spicy intake
	Both never				1.000 (reference)
	Spicy only	0.718	0.412	3.034	2.051	0.914–4.602	0.082
	Numbing only	0.57	0.432	1.742	1.768	0.758–4.122	0.187
	Both numbing and spicy intake	0.531	0.384	1.918	1.701	0.802–3.609	0.166
	Gender
	Males				1.000 (reference)
	Females	-2.046	0.186	120.473	0.129	0.090–0.186	＜0.001
	Dyslipidemia
	No				1.000 (reference)
	Yes	0.997	0.137	53.065	2.71	2.072–3.543	＜0.001
	Overweight/obesity
	No
	Yes	0.452	0.162	7.773	1.572	1.144–2.16	0.005
	Central obesity
	No				1.000 (reference)
	Yes	0.445	0.151	8.662	1.56	1.160–2.098	0.003
	Constant	-2.049	0.141	211.564	0.129		＜0.001
	Model 8: Model 4 plus red meat-vegetable dietary pattern

[truncated: 12 more sheets: Supplementary table 11, Supplementary table 12, Supplementary table 13, Supplementary table 14, Supplementary Table 15, Supplementary table 16, Supplementary table 17, Supplementary table 18, Supplementary table 19, Supplementary table 20, Supplementary table 21, Supplementary table 22]
